# Supplementary material for: Identification of tumor-associated cassette exons in human cancer through EST-based computational prediction and experimental validation
Source: Mol Cancer. 2010 Sep 2;9:230. doi: 10.1186/1476-4598-9-230 (PMC2941758; doi:10.1186/1476-4598-9-230)
Supplement: Additional file 7 — IPA analysis data. A gene list for each of the four top functional networks is reported in the "Top_network" sheet. The "CE_proteindomains" sheet lists the protein domains encoded by the condition-specific (normal or tumoral) cassette exons. [file 1476-4598-9-230-S7.XLS]

## Sheet: Top_networks
© 2000-2010 Ingenuity Systems, Inc. All rights reserved.
ID	Molecules in Network	Score	Focus Molecules	Top Functions
1	Actin, ALDOA, Caspase, CDC37L1, CRYBA4, CS, DCTN1, Dnajb1-Hsp70, EEF1D, EWSR1, FKBP51-TEBP-GR-HSP90-HSP70, GSN, HLA-B, HLA-C, HLA-DRB1, Hsp70, HSPA8, HSPA14, Immunoglobulin, KLRA3, LAG3, LDHA, LILRB3 (includes EG:11025), LMNA, MVK, MYL6, NAP1L1, NFkB (complex), PGLYRP1, PKC ZETA/LAMBDA, PRKCZ, TPM3, TRIAP1, TROPONIN, ZFAND6	42	18	Cell-mediated Immune Response, Cellular Function and Maintenance, Hematological System Development and Function
2	ACSM3, ARPP19, ATP6V0A1, ATP6V0E2, beta-estradiol, CEPT1, FAM104A, FAM49B, GM10155, HDLBP, HSF2BP, HTT, IARS, IDH3A, IFNG, IKBKE, KDELR3, LAGE3, MIRLET7A1, MYC, NDRG4, PKM2, RPH3A, RT1-B, SCAMP5, SELENBP1, SEZ6, SLC25A3, SPRR3 (includes EG:6707), TGFB1, TPD52L2, TTC28, VAMP2, WARS, ZNF655	31	14	Cell Death, Cell Cycle, Free Radical Scavenging
3	ACSS3, ACTN1, ANKZF1, C8ORF41, CHCHD8, CTNNA1, DDX10, GUF1, HNF4A, ITIH4, LRIG2, NRSN2, NUAK2, ONECUT1, PCNP, PHTF1, PLEKHB1, RAN, retinoic acid, RMND1, RPAIN, RPS24 (includes EG:6229), SETDB2, SLC5A3, STRADA, TBCK, TMEM161A, TMEM87A, TRMT12, UQCC, VCL, YPEL5, ZBTB45, ZCCHC9, ZNF317	25	12	Gene Expression, Cell-To-Cell Signaling and Interaction, Cellular Assembly and Organization
4	DAG1, POMT1, POMT2	2	1	Genetic Disorder, Neurological Disease, Embryonic Development

## Sheet: CE_proteindomains
Hugo	Protein domain
HLA-B	C1-set
HLA-C	C1-set
DCTN1	CAP_GLY
ACTN1	CH
CS	Citrate_synt
LMNA	Filament
GSN	Gelsolin
MVK	GHMP_kinase_N
LMNA	IF_tail
ITIH4	ITI_HC_C
ZNF655	KRAB
LDHA	Ldh_1_N
METT10D	Methyltransf_10
HLA-B	MHC_I
HLA-B	MHC_I_C
HLA-C	MHC_I
SLC25A3	Mito_carr
NDRG4	Ndr
POMT1	PMT
RAN	Ras
RPH3A	RPH3A_effector
SELENBP1	SBP56
ATP6V0A1	--TMDOM--
EWSR1	--TMDOM--
MVK	--TMDOM--
NDRG4	--TMDOM--
NRSN2	--TMDOM--
POMT1	--TMDOM--
SLC25A3	--TMDOM--
UQCC	--TMDOM--
TPD52L2	TPD52
IARS	tRNA-synt_1
TPM3	Tropomyosin
UQCC	Ubiq_cyt_C_chap
ATP6V0A1	V_ATPase_I
CTNNA1	Vinculin
